# Supplementary material for: Genome-Wide Association Analysis for Severity of Coronary Artery Disease Using the Gensini Scoring System
Source: Front Cardiovasc Med. 2017 Sep 20;4:57. doi: 10.3389/fcvm.2017.00057 (PMC5611399; doi:10.3389/fcvm.2017.00057)
Supplement: Supplementary file 1 [file table_1.xlsx]

## Sheet: Sheet1
SNP	Chrom	Position	Coded allele	Non-coded allele	Direction	Beta	SE	P	Coded allele frequency	P Atherogene	P LIFE	P LURIC	Within gene	Exonic/intronic	Upstream of gene (distance)	Downstream of gene (distance)
rs17752803	2	139526959	T	C	---	-0.2138	0.0422	4.199e-07	0.0995	0.046034	0.014538	3.44804e-05	---	---	SNORA72(458505bp)	SPOPL(479692bp)
rs17752647	2	139526045	G	A	---	-0.213	0.0421	4.235e-07	0.0993	0.046105	0.0144959	3.48084e-05	---	---	SNORA72(459419bp)	SPOPL(478778bp)
rs556411	2	139472400	T	C	+++	0.1986	0.0395	5.052e-07	0.9044	0.027071	0.0242088	5.65673e-05	---	---	SNORA72(513064bp)	SPOPL(425133bp)
rs12993232	2	139523646	T	C	---	-0.2069	0.0413	5.299e-07	0.0982	0.046731	0.014851	5.01382e-05	---	---	SNORA72(461818bp)	SPOPL(476379bp)
rs534781	2	139483252	T	A	+++	0.1982	0.0396	5.512e-07	0.9049	0.027632	0.0242253	6.15171e-05	---	---	SNORA72(502212bp)	SPOPL(435985bp)
rs13259867	8	118404486	G	C	---	-0.3352	0.0672	6.031e-07	0.0688	0.00062495	0.000177021	0.0854944	---	---	MED30(197725bp)	SLC30A8(146355bp)
rs13015849	2	139500242	T	C	+++	0.1968	0.0395	6.294e-07	0.9037	0.028325	0.023506	7.15087e-05	---	---	SNORA72(485222bp)	SPOPL(452975bp)
rs10153669	2	139434762	T	C	---	-0.1988	0.04	6.692e-07	0.0939	0.041194	0.0195936	6.01831e-05	---	---	SNORA72(550702bp)	SPOPL(387495bp)
rs10153646	2	139434832	G	A	+++	0.1963	0.0396	7.01e-07	0.9045	0.040566	0.0195608	5.98054e-05	---	---	SNORA72(550632bp)	SPOPL(387565bp)
rs10153645	2	139434804	C	A	+++	0.1963	0.0396	7.011e-07	0.9045	0.040566	0.0195496	5.99398e-05	---	---	SNORA72(550660bp)	SPOPL(387537bp)
rs2376012	2	139364529	G	A	---	-0.1277	0.0258	7.66e-07	0.2736	0.0033657	0.00489917	0.00416727	---	---	SNORA72(620935bp)	SPOPL(317262bp)
rs4954643	2	139439256	T	C	---	-0.196	0.0397	7.728e-07	0.0952	0.040612	0.0214765	5.99776e-05	---	---	SNORA72(546208bp)	SPOPL(391989bp)
rs12691967	2	139443179	T	A	---	-0.196	0.0397	7.758e-07	0.0951	0.040403	0.0218016	5.96243e-05	---	---	SNORA72(542285bp)	SPOPL(395912bp)
rs1485086	2	139438949	G	C	---	-0.1962	0.0397	7.82e-07	0.0947	0.041404	0.0214696	5.9999e-05	---	---	SNORA72(546515bp)	SPOPL(391682bp)
rs719259	2	139362938	T	C	---	-0.1261	0.0258	1.018e-06	0.2738	0.0033481	0.00690358	0.00420799	---	---	SNORA72(622526bp)	SPOPL(315671bp)
rs10460247	2	139410721	G	A	+++	0.1915	0.0392	1.055e-06	0.9027	0.027919	0.0166979	0.000205432	---	---	SNORA72(574743bp)	SPOPL(363454bp)
rs13386952	2	139431591	T	A	---	-0.192	0.0395	1.186e-06	0.0962	0.040527	0.0195759	0.000116636	---	---	SNORA72(553873bp)	SPOPL(384324bp)
rs3940991	2	139430809	G	A	+++	0.1915	0.0395	1.234e-06	0.9037	0.040517	0.0195146	0.000123086	---	---	SNORA72(554655bp)	SPOPL(383542bp)
rs2376103	2	139430374	T	G	+++	0.1912	0.0395	1.279e-06	0.9036	0.040512	0.0195146	0.000128851	---	---	SNORA72(555090bp)	SPOPL(383107bp)
rs1485058	2	139392005	T	C	+++	0.1901	0.0394	1.355e-06	0.903	0.040388	0.016416	0.000172463	---	---	SNORA72(593459bp)	SPOPL(344738bp)
rs6738511	2	139392665	C	A	---	-0.1902	0.0394	1.367e-06	0.0969	0.040384	0.0164887	0.000173519	---	---	SNORA72(592799bp)	SPOPL(345398bp)
rs6757538	2	139393793	C	A	+++	0.1899	0.0393	1.392e-06	0.903	0.040362	0.0164433	0.000178184	---	---	SNORA72(591671bp)	SPOPL(346526bp)
rs1872385	2	139398354	G	C	---	-0.19	0.0394	1.397e-06	0.0969	0.040349	0.0164858	0.000178545	---	---	SNORA72(587110bp)	SPOPL(351087bp)
rs1872384	2	139398719	G	A	+++	0.1898	0.0393	1.399e-06	0.903	0.040347	0.0164607	0.000179195	---	---	SNORA72(586745bp)	SPOPL(351452bp)
rs1485066	2	139358012	G	A	+++	0.1247	0.0259	1.423e-06	0.7271	0.0046511	0.00493439	0.00560327	---	---	SNORA72(627452bp)	SPOPL(310745bp)
rs1385413	2	139400055	T	C	---	-0.1894	0.0393	1.44e-06	0.097	0.040484	0.0167326	0.000180626	---	---	SNORA72(585409bp)	SPOPL(352788bp)
rs1485057	2	139402782	T	C	+++	0.1891	0.0393	1.449e-06	0.9029	0.040484	0.0166684	0.000182833	---	---	SNORA72(582682bp)	SPOPL(355515bp)
rs4954976	2	139402186	T	C	---	-0.1893	0.0393	1.45e-06	0.097	0.040484	0.0167326	0.000182168	---	---	SNORA72(583278bp)	SPOPL(354919bp)
rs2062362	2	139402879	T	G	+++	0.1891	0.0393	1.451e-06	0.9029	0.040484	0.0166684	0.000183098	---	---	SNORA72(582585bp)	SPOPL(355612bp)
rs1471784	2	139404794	T	C	---	-0.1892	0.0393	1.477e-06	0.097	0.040474	0.0167326	0.000186178	---	---	SNORA72(580670bp)	SPOPL(357527bp)
rs1485055	2	139403085	T	G	+++	0.1886	0.0392	1.52e-06	0.903	0.041882	0.0166608	0.000183387	---	---	SNORA72(582379bp)	SPOPL(355818bp)
rs1485059	2	139389183	T	C	+++	0.193	0.0402	1.573e-06	0.9091	0.063352	0.0125084	0.000143921	---	---	SNORA72(596281bp)	SPOPL(341916bp)
rs6730163	2	139416250	T	C	---	-0.1886	0.0393	1.598e-06	0.0971	0.04046	0.0167357	0.000204632	---	---	SNORA72(569214bp)	SPOPL(368983bp)
rs936764	2	139422175	G	A	---	-0.1886	0.0393	1.615e-06	0.0971	0.040451	0.0170518	0.000203188	---	---	SNORA72(563289bp)	SPOPL(374908bp)
rs1351927	2	139423386	T	G	---	-0.1885	0.0393	1.634e-06	0.097	0.04045	0.0173671	0.000201829	---	---	SNORA72(562078bp)	SPOPL(376119bp)
rs4954642	2	139425722	T	C	+++	0.1885	0.0393	1.641e-06	0.903	0.040456	0.017977	0.000195048	---	---	SNORA72(559742bp)	SPOPL(378455bp)
rs1351924	2	139424700	T	C	---	-0.1883	0.0393	1.663e-06	0.0968	0.040333	0.0177354	0.000200926	---	---	SNORA72(560764bp)	SPOPL(377433bp)
rs2889289	2	139430245	T	C	---	-0.1888	0.0395	1.783e-06	0.096	0.04051	0.0273202	0.000130002	---	---	SNORA72(555219bp)	SPOPL(382978bp)
rs13018978	2	194360493	C	A	+++	0.1971	0.0417	2.268e-06	0.9132	0.13889	0.0965149	4.98791e-06	---	---	AC068135.5(203529bp)	AC013456.8(870852bp)
rs13024903	2	194330947	G	A	---	-0.1978	0.0419	2.389e-06	0.0862	0.13371	0.0968479	5.42832e-06	---	---	AC068135.5(233075bp)	AC013456.8(900398bp)
rs1601352	2	139377714	C	A	+++	0.1901	0.0404	2.523e-06	0.9092	0.076573	0.00956076	0.000255959	---	---	SNORA72(607750bp)	SPOPL(330447bp)
rs12770292	10	20753066	G	A	+++	0.5024	0.1068	2.574e-06	0.9854	0.0043684	0.0312761	0.00218188	---	---	RP11-56H7.3(380162bp)	RP11-337N19.1(73031bp)
rs1011079	2	194299730	T	C	+++	0.1979	0.0421	2.618e-06	0.9144	0.1286	0.096688	6.19829e-06	---	---	AC068135.5(264292bp)	AC013456.8(931615bp)
rs16835318	2	194367767	G	A	---	-0.1906	0.0412	3.831e-06	0.0877	0.20054	0.0956155	4.75774e-06	---	---	AC068135.5(196255bp)	AC013456.8(863578bp)
rs4605388	2	194272109	T	G	+++	0.1959	0.0425	3.964e-06	0.9158	0.1243	0.0966985	1.06513e-05	---	---	AC068135.5(291913bp)	AC013456.8(959236bp)
rs2159419	12	2878355	G	A	---	-1.0791	0.2351	4.431e-06	0.0127	0.00023814	0.0831678	0.00710797	TULP3	intron	---	---
rs1358626	2	194371735	T	C	+++	0.1888	0.0412	4.596e-06	0.9117	0.23721	0.0954545	4.27967e-06	---	---	AC068135.5(192287bp)	AC013456.8(859610bp)
rs10205663	2	194373560	C	A	---	-0.1889	0.0412	4.614e-06	0.0882	0.23708	0.0953256	4.33898e-06	---	---	AC068135.5(190462bp)	AC013456.8(857785bp)
rs4473398	2	194368576	T	G	+++	0.1887	0.0412	4.723e-06	0.9118	0.23693	0.0953131	4.458e-06	---	---	AC068135.5(195446bp)	AC013456.8(862769bp)
rs1478130	2	194269714	G	C	+++	0.1944	0.0425	4.886e-06	0.9163	0.12395	0.0966573	1.41281e-05	---	---	AC068135.5(294308bp)	AC013456.8(961631bp)
rs936760	2	139398875	G	A	---	-0.1814	0.0399	5.316e-06	0.0988	0.04034	0.016487	0.00082759	---	---	SNORA72(586589bp)	SPOPL(351608bp)
rs4850483	2	194389091	G	A	---	-0.1842	0.0406	5.732e-06	0.0901	0.19114	0.0791831	1.18684e-05	---	---	AC068135.5(174931bp)	AC013456.8(842254bp)
rs1919641	2	194395990	T	C	---	-0.1837	0.0405	5.738e-06	0.09	0.18318	0.0837005	1.16281e-05	---	---	AC068135.5(168032bp)	AC013456.8(835355bp)
rs7606858	2	194390178	G	A	---	-0.1841	0.0406	5.775e-06	0.0901	0.19109	0.0800545	1.18135e-05	---	---	AC068135.5(173844bp)	AC013456.8(841167bp)
rs1478127	2	194249012	G	A	---	-0.1931	0.0426	5.797e-06	0.083	0.12089	0.0971357	1.87221e-05	---	---	AC068135.5(315010bp)	AC013456.8(982333bp)
rs1919640	2	194393141	G	C	---	-0.184	0.0406	5.854e-06	0.0901	0.19112	0.0818824	1.16717e-05	---	---	AC068135.5(170881bp)	AC013456.8(838204bp)
rs6789623	3	154222103	T	G	---	-0.1063	0.0236	6.371e-06	0.3929	0.093152	0.00296962	0.00159066	---	---	RAP2B(140616bp)	AC013251.19-2(101759bp)
rs16835330	2	194414801	G	A	---	-0.1831	0.0406	6.375e-06	0.0896	0.16792	0.0965174	1.3113e-05	---	---	AC068135.5(149221bp)	AC013456.8(816544bp)
rs12031056	1	224215948	T	C	---	-0.1962	0.0435	6.414e-06	0.1534	0.00020681	0.0084927	0.064391	---	---	AL117348.26(2556bp)	C1orf55(21081bp)
rs4953160	2	45058750	C	A	+++	0.2721	0.0604	6.678e-06	0.0387	0.001976	0.220903	0.00110512	---	---	AC012354.8(18306bp)	SIX2(27104bp)
rs4953162	2	45061025	T	C	+++	0.2695	0.06	7.078e-06	0.039	0.0019628	0.220829	0.00118988	---	---	AC012354.8(16031bp)	SIX2(24829bp)
rs10497745	2	194387445	C	A	+++	0.1824	0.0406	7.162e-06	0.91	0.19111	0.0761642	1.70202e-05	---	---	AC068135.5(176577bp)	AC013456.8(843900bp)
rs4953167	2	45065743	T	C	---	-0.2643	0.0589	7.269e-06	0.9607	0.0020076	0.191169	0.00135707	---	---	AC012354.8(11313bp)	SIX2(20111bp)
rs1358625	2	194424702	T	C	---	-0.1815	0.0405	7.274e-06	0.0905	0.17261	0.104019	1.29716e-05	---	---	AC068135.5(139320bp)	AC013456.8(806643bp)
rs1534690	2	194441868	T	C	+++	0.1809	0.0403	7.323e-06	0.8926	0.15244	0.146915	8.9297e-06	---	---	AC068135.5(122154bp)	AC013456.8(789477bp)
rs6709645	2	45070996	T	G	+++	0.2646	0.0591	7.506e-06	0.0398	0.0020378	0.215073	0.00127042	---	---	AC012354.8(6060bp)	SIX2(14858bp)
rs4953163	2	45063000	T	G	+++	0.266	0.0594	7.594e-06	0.0393	0.0019496	0.21638	0.00132251	---	---	AC012354.8(14056bp)	SIX2(22854bp)
rs12991562	2	194415851	T	C	+++	0.1812	0.0405	7.824e-06	0.9098	0.19382	0.0971091	1.30105e-05	---	---	AC068135.5(148171bp)	AC013456.8(815494bp)
rs4953166	2	45065646	T	A	---	-0.2651	0.0593	7.886e-06	0.9607	0.0020076	0.213325	0.00135427	---	---	AC012354.8(11410bp)	SIX2(20208bp)
rs5002011	8	88023970	G	A	+++	0.2075	0.0465	8.094e-06	0.9178	0.0088065	0.02922	0.00397508	CNBD1	intron	---	---
rs12783104	10	20735677	T	C	---	-0.46	0.1034	8.714e-06	0.0154	0.0061078	0.0955835	0.00193384	---	---	RP11-56H7.3(397551bp)	RP11-337N19.1(55642bp)
rs10209427	2	194423573	T	C	+++	0.1794	0.0405	9.61e-06	0.9097	0.21342	0.103007	1.29424e-05	---	---	AC068135.5(140449bp)	AC013456.8(807772bp)
rs12254367	10	20721259	T	C	---	-0.4542	0.1028	1e-05	0.0156	0.0067136	0.102146	0.00190027	---	---	RP11-56H7.3(411969bp)	RP11-337N19.1(41224bp)
rs4850476	2	194199956	G	A	---	-0.1896	0.043	1.019e-05	0.0807	0.11584	0.16054	2.1094e-05	---	---	AC068135.5(364066bp)	AC013456.8(1031389bp)
rs2100916	2	194200388	T	A	---	-0.1896	0.043	1.022e-05	0.0807	0.11584	0.160591	2.11654e-05	---	---	AC068135.5(363634bp)	AC013456.8(1030957bp)
rs995929	2	194208517	T	C	---	-0.1895	0.043	1.027e-05	0.0807	0.11578	0.160431	2.1373e-05	---	---	AC068135.5(355505bp)	AC013456.8(1022828bp)
rs2126838	2	194211330	T	A	---	-0.1895	0.043	1.029e-05	0.0807	0.11576	0.160433	2.14422e-05	---	---	AC068135.5(352692bp)	AC013456.8(1020015bp)
rs10180015	2	194212330	G	A	---	-0.1895	0.043	1.03e-05	0.0807	0.11574	0.16043	2.14784e-05	---	---	AC068135.5(351692bp)	AC013456.8(1019015bp)
rs4850484	2	194427390	T	C	---	-0.1791	0.0406	1.03e-05	0.0902	0.22169	0.106135	1.28963e-05	---	---	AC068135.5(136632bp)	AC013456.8(803955bp)
rs11692171	2	194212562	G	A	+++	0.1894	0.0429	1.031e-05	0.9192	0.11574	0.159749	2.15168e-05	---	---	AC068135.5(351460bp)	AC013456.8(1018783bp)
rs1154645	2	194213619	G	C	---	-0.1895	0.043	1.032e-05	0.0807	0.11576	0.160323	2.15692e-05	---	---	AC068135.5(350403bp)	AC013456.8(1017726bp)
rs2357873	2	194213894	C	A	+++	0.1893	0.0429	1.033e-05	0.9192	0.11576	0.159735	2.15852e-05	---	---	AC068135.5(350128bp)	AC013456.8(1017451bp)
rs1979386	2	194224879	T	C	+++	0.1893	0.0429	1.039e-05	0.9192	0.11573	0.159333	2.18752e-05	---	---	AC068135.5(339143bp)	AC013456.8(1006466bp)
rs4850475	2	194188351	C	A	---	-0.1893	0.043	1.056e-05	0.0807	0.11591	0.160903	2.20339e-05	---	---	AC068135.5(375671bp)	AC013456.8(1042994bp)
rs10931625	2	194430318	T	C	+++	0.1789	0.0406	1.06e-05	0.9099	0.22736	0.108482	1.23261e-05	---	---	AC068135.5(133704bp)	AC013456.8(801027bp)
rs7603299	2	194183625	G	A	---	-0.1892	0.043	1.066e-05	0.0807	0.11594	0.160864	2.2308e-05	---	---	AC068135.5(380397bp)	AC013456.8(1047720bp)
rs6756072	2	194435273	T	C	---	-0.1784	0.0407	1.17e-05	0.0898	0.23884	0.112626	1.2314e-05	---	---	AC068135.5(128749bp)	AC013456.8(796072bp)
rs6740862	2	194435283	T	C	+++	0.1782	0.0407	1.173e-05	0.9101	0.23883	0.112538	1.23092e-05	---	---	AC068135.5(128739bp)	AC013456.8(796062bp)
rs1994695	4	172384790	C	A	+++	0.1765	0.0404	1.223e-05	0.9026	0.038275	0.935225	6.15598e-06	---	---	GALNTL6(586439bp)	AC108064.3(1152964bp)
rs13012975	2	139340139	G	A	---	-0.2944	0.0674	1.253e-05	0.0462	0.044171	0.00362337	0.0105637	---	---	SNORA72(645325bp)	SPOPL(292872bp)
rs4850485	2	194438603	C	A	---	-0.1774	0.0407	1.318e-05	0.0896	0.24761	0.119557	1.2322e-05	---	---	AC068135.5(125419bp)	AC013456.8(792742bp)
rs4977575	9	22114744	G	C	+++	0.1028	0.0236	1.342e-05	0.5136	0.033103	3.66802e-05	0.0884834	---	---	DMRTA1(322096bp)	MTAP(95228bp)
rs6740586	2	194440809	G	A	---	-0.1769	0.0407	1.388e-05	0.0894	0.24879	0.126476	1.19947e-05	---	---	AC068135.5(123213bp)	AC013456.8(790536bp)
rs1534688	2	194442152	T	C	---	-0.1769	0.0407	1.392e-05	0.0892	0.24978	0.127862	1.17159e-05	---	---	AC068135.5(121870bp)	AC013456.8(789193bp)
rs6709491	2	45070880	G	A	---	-0.2499	0.0575	1.4e-05	0.9584	0.0015633	0.274425	0.00203577	---	---	AC012354.8(6176bp)	SIX2(14974bp)
rs6434632	2	194438994	T	C	+++	0.1762	0.0406	1.42e-05	0.9105	0.25277	0.121622	1.2589e-05	---	---	AC068135.5(125028bp)	AC013456.8(792351bp)
rs4850491	2	194443611	G	C	---	-0.1768	0.0407	1.427e-05	0.0892	0.25043	0.128343	1.19583e-05	---	---	AC068135.5(120411bp)	AC013456.8(787734bp)
rs4850492	2	194443702	T	C	---	-0.1767	0.0408	1.442e-05	0.0892	0.25037	0.128328	1.21147e-05	---	---	AC068135.5(120320bp)	AC013456.8(787643bp)
rs4850493	2	194443924	T	A	+++	0.1765	0.0407	1.458e-05	0.9107	0.25036	0.128145	1.22199e-05	---	---	AC068135.5(120098bp)	AC013456.8(787421bp)
rs10755010	2	194444273	T	G	---	-0.1766	0.0408	1.474e-05	0.0891	0.25031	0.128331	1.2439e-05	---	---	AC068135.5(119749bp)	AC013456.8(787072bp)
rs10184447	2	194444502	T	C	+++	0.1764	0.0408	1.506e-05	0.9108	0.25033	0.128134	1.27082e-05	---	---	AC068135.5(119520bp)	AC013456.8(786843bp)
rs9288221	2	194445382	G	A	---	-0.1763	0.0408	1.563e-05	0.089	0.25026	0.128301	1.3348e-05	---	---	AC068135.5(118640bp)	AC013456.8(785963bp)
rs985421	11	120867526	G	A	?++	0.5667	0.1314	1.609e-05	0.9882	NA	0.00424632	0.00126901	SORL1	intron	---	---
rs6434634	2	194442893	G	A	---	-0.179	0.0415	1.628e-05	0.0865	0.33603	0.108306	1.16995e-05	---	---	AC068135.5(121129bp)	AC013456.8(788452bp)
rs1012166	3	154215675	C	A	+++	0.1116	0.0259	1.641e-05	0.2864	0.11948	0.0579407	0.000212323	---	---	RAP2B(147044bp)	AC013251.19-2(95331bp)
rs4850495	2	194447307	G	A	+++	0.1759	0.0408	1.642e-05	0.9109	0.25024	0.128073	1.41233e-05	---	---	AC068135.5(116715bp)	AC013456.8(784038bp)
rs1333047	9	22114504	T	A	+++	0.1016	0.0236	1.705e-05	0.5094	0.033103	5.89741e-05	0.0878058	---	---	DMRTA1(322336bp)	MTAP(94988bp)
rs1529108	2	194448190	G	A	+++	0.1756	0.0409	1.743e-05	0.911	0.25024	0.128066	1.51686e-05	---	---	AC068135.5(115832bp)	AC013456.8(783155bp)
rs4774778	15	53604973	G	A	++?	0.1921	0.0448	1.766e-05	0.85	0.0011487	0.00512486	NA	---	---	TEX9(839963bp)	PYGO1(19211bp)
rs6434636	2	194448476	T	A	---	-0.1756	0.0409	1.776e-05	0.0889	0.25024	0.128248	1.55818e-05	---	---	AC068135.5(115546bp)	AC013456.8(782869bp)
rs7566666	2	194448782	G	A	---	-0.1756	0.0409	1.789e-05	0.0889	0.25023	0.128244	1.57291e-05	---	---	AC068135.5(115240bp)	AC013456.8(782563bp)
rs7566766	2	194448831	G	C	---	-0.1755	0.0409	1.812e-05	0.0888	0.25023	0.128244	1.59706e-05	---	---	AC068135.5(115191bp)	AC013456.8(782514bp)
rs480034	6	149777123	T	C	---	-0.1016	0.0237	1.837e-05	0.6301	0.011632	0.23298	0.000698109	---	---	C6orf72(152111bp)	MAP3K7IP2(2681bp)
rs1333049	9	22115503	G	C	---	-0.1011	0.0236	1.864e-05	0.4899	0.031318	6.44148e-05	0.0928211	---	---	DMRTA1(321337bp)	MTAP(95987bp)
rs4082280	14	76068391	T	C	--?	-0.393	0.0918	1.872e-05	0.0632	0.052323	0.000130521	NA	---	---	VASH1(229894bp)	ESRRB(31430bp)
rs7556955	2	194452465	T	G	---	-0.1747	0.041	2.075e-05	0.0886	0.25025	0.128161	1.88787e-05	---	---	AC068135.5(111557bp)	AC013456.8(778880bp)
rs7557383	2	194452842	T	C	---	-0.1746	0.0411	2.109e-05	0.0886	0.25025	0.128161	1.92552e-05	---	---	AC068135.5(111180bp)	AC013456.8(778503bp)
rs12222997	11	42120428	G	A	---	-0.148	0.0348	2.143e-05	0.1321	0.017609	0.00340971	0.0272553	---	---	API5L1(1169681bp)	AC104387.5(1382697bp)
rs9980173	21	19049702	G	A	--?	-0.4556	0.1074	2.204e-05	0.0229	0.0043358	0.00150693	NA	---	---	PPIAL3(102222bp)	CHODL(488141bp)
rs12226146	11	42120686	T	C	---	-0.1476	0.0348	2.248e-05	0.1322	0.017526	0.00341774	0.0285219	---	---	API5L1(1169423bp)	AC104387.5(1382955bp)
rs4074683	7	55718165	T	C	---	-0.1946	0.0459	2.278e-05	0.1037	0.063637	0.0729738	0.000443043	FKBP9L	intron	---	---
rs504985	6	149700671	T	G	---	-0.1007	0.0238	2.286e-05	0.6296	0.015027	0.232517	0.000693604	MAP3K7IP2	intron	---	---
rs11036725	11	42126468	G	C	+++	0.1398	0.033	2.351e-05	0.8445	0.032942	0.00534769	0.0122893	---	---	API5L1(1163641bp)	AC104387.5(1388737bp)
rs2179367	6	149804230	G	A	+++	0.1007	0.0238	2.358e-05	0.3757	0.017316	0.230039	0.000638592	---	---	C6orf72(125004bp)	ZC3H12D(9255bp)
rs1987293	15	53595694	T	C	--?	-0.1896	0.0449	2.388e-05	0.1483	0.001291	0.00624857	NA	---	---	TEX9(849242bp)	PYGO1(28490bp)
rs13029940	2	194452955	T	C	+++	0.1737	0.0411	2.396e-05	0.9115	0.25026	0.12795	2.25044e-05	---	---	AC068135.5(111067bp)	AC013456.8(778390bp)
rs6570965	6	149759169	C	A	---	-0.1001	0.0237	2.416e-05	0.6189	0.017697	0.275066	0.000477698	MAP3K7IP2	intron	---	---
rs11036728	11	42130466	G	A	---	-0.143	0.034	2.573e-05	0.1426	0.018098	0.00342057	0.0289852	---	---	API5L1(1159643bp)	AC104387.5(1392735bp)
rs537354	6	149707630	T	C	+++	0.1003	0.0238	2.58e-05	0.3678	0.014875	0.231582	0.000840132	MAP3K7IP2	intron	---	---
rs4561683	2	194453964	G	A	---	-0.1733	0.0412	2.582e-05	0.0884	0.25025	0.128149	2.48184e-05	---	---	AC068135.5(110058bp)	AC013456.8(777381bp)
rs2706910	7	83909590	G	C	--?	-0.1362	0.0324	2.588e-05	0.63	0.01802	0.000229265	NA	---	---	HMGN2L11(434323bp)	SEMA3D(553222bp)
rs560051	6	149708670	G	A	---	-0.1002	0.0238	2.622e-05	0.6321	0.014874	0.231534	0.000855386	MAP3K7IP2	intron	---	---
rs4402780	2	194455125	G	A	+++	0.173	0.0412	2.658e-05	0.9116	0.25033	0.127904	2.56604e-05	---	---	AC068135.5(108897bp)	AC013456.8(776220bp)
rs521845	6	149713391	T	G	+++	0.0999	0.0238	2.663e-05	0.3706	0.015744	0.217889	0.000866122	MAP3K7IP2	intron	---	---
rs1881715	2	194437684	C	A	---	-0.1645	0.0392	2.672e-05	0.1199	0.37448	0.052521	4.34416e-05	---	---	AC068135.5(126338bp)	AC013456.8(793661bp)
rs10179597	2	194455309	G	A	+++	0.173	0.0412	2.682e-05	0.9118	0.25033	0.128021	2.59774e-05	---	---	AC068135.5(108713bp)	AC013456.8(776036bp)
rs10768784	11	42134101	G	A	+++	0.1425	0.034	2.692e-05	0.8573	0.018901	0.00341424	0.0292843	---	---	API5L1(1156008bp)	AC104387.5(1396370bp)
rs4614951	2	194455856	T	A	---	-0.173	0.0412	2.708e-05	0.0883	0.25033	0.128112	2.63605e-05	---	---	AC068135.5(108166bp)	AC013456.8(775489bp)
rs11036724	11	42126399	G	A	+++	0.1461	0.0348	2.709e-05	0.8677	0.017503	0.00341551	0.0336927	---	---	API5L1(1163710bp)	AC104387.5(1388668bp)
rs514839	6	149690133	T	A	---	-0.1003	0.0239	2.733e-05	0.6315	0.015252	0.262541	0.000750167	MAP3K7IP2	intron	---	---
rs2415387	14	36659915	G	C	---	-0.4183	0.0997	2.747e-05	0.9858	0.024866	0.00156722	0.0383569	SLC25A21	intron	---	---
rs540538	6	149689637	T	C	+++	0.1003	0.0239	2.774e-05	0.3684	0.01521	0.261791	0.00076864	MAP3K7IP2	intron	---	---
rs536203	6	149692957	G	A	---	-0.1003	0.0239	2.791e-05	0.6316	0.015192	0.261748	0.000775709	MAP3K7IP2	intron	---	---
rs6705791	2	194456261	G	A	---	-0.1728	0.0413	2.798e-05	0.0882	0.25033	0.128112	2.74931e-05	---	---	AC068135.5(107761bp)	AC013456.8(775084bp)
rs10757278	9	22114477	G	A	+++	0.0991	0.0237	2.814e-05	0.5093	0.033103	0.000149648	0.0876456	---	---	DMRTA1(322363bp)	MTAP(94961bp)
rs4895788	6	149789784	G	A	---	-0.0996	0.0238	2.815e-05	0.6298	0.014986	0.24463	0.000829682	---	---	C6orf72(139450bp)	MAP3K7IP2(15342bp)
rs562428	6	149689218	T	C	---	-0.1002	0.0239	2.818e-05	0.6315	0.015219	0.262901	0.000777221	MAP3K7IP2	intron	---	---
rs4416230	2	194456742	G	C	---	-0.1728	0.0413	2.821e-05	0.0882	0.25033	0.128112	2.77844e-05	---	---	AC068135.5(107280bp)	AC013456.8(774603bp)
rs577001	6	149688001	T	C	+++	0.1002	0.0239	2.842e-05	0.3684	0.015243	0.261575	0.000789931	MAP3K7IP2	intron	---	---
rs506268	6	149727310	T	C	+++	0.0994	0.0238	2.883e-05	0.3789	0.017218	0.26582	0.000670142	MAP3K7IP2	intron	---	---
rs6928720	6	64736715	T	C	---	-0.1087	0.026	2.959e-05	0.6862	0.014635	0.0114699	0.018128	---	---	AL109922.9-3(1004292bp)	RP11-69O18.1(111094bp)
rs12101262	14	36658046	T	A	---	-0.4195	0.1005	3.002e-05	0.9857	0.027598	0.00156722	0.0382967	SLC25A21	intron	---	---
rs1955759	14	36664002	T	A	---	-0.4197	0.1006	3.013e-05	0.9856	0.028356	0.00156472	0.0375081	SLC25A21	intron	---	---
rs17106374	14	36662222	T	A	---	-0.4195	0.1006	3.021e-05	0.9857	0.028125	0.00156472	0.037898	SLC25A21	intron	---	---
rs10134334	14	36704590	G	A	---	-0.4141	0.0993	3.023e-05	0.9858	0.024866	0.00153444	0.0424996	SLC25A21	intron	---	---
rs1552165	6	64697424	T	C	+++	0.117	0.028	3.023e-05	0.2682	0.010813	0.0293157	0.0115413	---	---	AL109922.9-3(1043583bp)	RP11-69O18.1(71803bp)
rs17106381	14	36663378	G	C	+++	0.4197	0.1006	3.027e-05	0.0144	0.028278	0.00156919	0.0375604	SLC25A21	intron	---	---
rs7151756	14	36662516	G	A	+++	0.4197	0.1006	3.028e-05	0.0143	0.028162	0.00156919	0.0377153	SLC25A21	intron	---	---
rs17106358	14	36658952	T	C	---	-0.4195	0.1006	3.028e-05	0.9857	0.027808	0.00156722	0.0383569	SLC25A21	intron	---	---
rs1955757	14	36660387	T	C	---	-0.4194	0.1006	3.031e-05	0.9857	0.027891	0.00156679	0.0382945	SLC25A21	intron	---	---
rs10483488	14	36658819	T	C	+++	0.4195	0.1006	3.036e-05	0.0143	0.027758	0.0015687	0.0383569	SLC25A21	intron	---	---
rs17106368	14	36661967	G	A	---	-0.4194	0.1006	3.039e-05	0.9857	0.028101	0.00156472	0.0381393	SLC25A21	intron	---	---
rs17106347	14	36654732	T	C	---	-0.419	0.1005	3.052e-05	0.9857	0.028041	0.00156448	0.0382656	SLC25A21	intron	---	---
rs9322178	6	149734960	G	C	---	-0.099	0.0238	3.062e-05	0.6295	0.015152	0.230622	0.000984199	MAP3K7IP2	intron	---	---
rs9285519	6	149734628	G	A	---	-0.099	0.0238	3.068e-05	0.6295	0.015151	0.230605	0.000986695	MAP3K7IP2	intron	---	---
rs17106327	14	36649865	T	C	+++	0.419	0.1005	3.071e-05	0.0143	0.028072	0.00156916	0.0382412	SLC25A21	intron	---	---
rs2143076	6	149788144	G	A	---	-0.0989	0.0237	3.072e-05	0.6182	0.023456	0.291183	0.000428154	---	---	C6orf72(141090bp)	MAP3K7IP2(13702bp)
rs1333043	9	22096731	T	A	---	-0.0988	0.0237	3.095e-05	0.467	0.022445	6.669e-05	0.16178	---	---	DMRTA1(340109bp)	MTAP(77215bp)
rs9373589	6	149748981	G	A	+++	0.0989	0.0238	3.132e-05	0.3703	0.015232	0.237306	0.00096151	MAP3K7IP2	intron	---	---
rs6711272	2	235704744	G	A	---	-0.1355	0.0326	3.184e-05	0.173	0.032628	0.14779	0.000704584	---	---	AC092576.3(194997bp)	SH3BP4(75649bp)
rs2789492	6	149789072	G	A	---	-0.0986	0.0237	3.2e-05	0.6182	0.023673	0.291285	0.000446182	---	---	C6orf72(140162bp)	MAP3K7IP2(14630bp)
rs7960253	12	128585576	T	C	---	-0.1352	0.0325	3.207e-05	0.8466	0.092714	0.0166758	0.00233607	TMEM132D	intron	---	---
rs16899573	5	27352990	T	G	+++	0.28	0.0674	3.266e-05	0.9661	0.00046948	0.0410275	0.0786124	---	---	AC109472.4(1307531bp)	U6(205452bp)
rs2719163	2	194144935	G	A	---	-0.1727	0.0416	3.307e-05	0.1002	0.10267	0.350608	2.35745e-05	---	---	AC068135.5(419087bp)	AC013456.8(1086410bp)
rs11036726	11	42127518	C	A	+++	0.1451	0.0349	3.314e-05	0.87	0.020014	0.00341742	0.0360209	---	---	API5L1(1162591bp)	AC104387.5(1389787bp)
rs2789488	6	149766983	G	A	---	-0.0986	0.0238	3.365e-05	0.6191	0.025345	0.275063	0.000477575	MAP3K7IP2	intron	---	---
rs7341786	9	22102241	C	A	+++	0.0995	0.024	3.371e-05	0.5421	0.020717	6.94146e-05	0.177206	---	---	DMRTA1(334599bp)	MTAP(82725bp)
rs10744424	12	128590899	G	A	---	-0.1337	0.0323	3.393e-05	0.8466	0.116	0.0150718	0.00197217	TMEM132D	intron	---	---
rs9288222	2	194445410	T	C	---	-0.1757	0.0424	3.418e-05	0.0928	0.36212	0.112518	2.23927e-05	---	---	AC068135.5(118612bp)	AC013456.8(785935bp)
rs1115029	2	194171908	G	A	+++	0.1782	0.043	3.427e-05	0.9209	0.11765	0.288631	3.91391e-05	---	---	AC068135.5(392114bp)	AC013456.8(1059437bp)
rs1115030	2	194171878	C	A	---	-0.1783	0.0431	3.447e-05	0.079	0.11756	0.289901	3.95118e-05	---	---	AC068135.5(392144bp)	AC013456.8(1059467bp)
rs6431861	2	7257558	T	C	+++	0.1147	0.0277	3.457e-05	0.7728	0.016689	0.315049	0.000542861	---	---	AC068600.5-1(376865bp)	AC010904.13(124772bp)
rs1115031	2	194171744	G	A	---	-0.1783	0.0431	3.46e-05	0.079	0.1174	0.290004	3.97923e-05	---	---	AC068135.5(392278bp)	AC013456.8(1059601bp)
rs1409336	10	95469664	T	G	---	-0.1152	0.0278	3.479e-05	0.2136	0.036405	0.0050839	0.0170142	---	---	LGI1(37968bp)	PDE6C(54247bp)
rs9301684	13	90083931	T	G	---	-0.0977	0.0236	3.499e-05	0.4168	0.065782	0.00181459	0.0190761	---	---	MIRHG1(714144bp)	AL355799.12(148094bp)
rs7093903	10	95474000	G	A	+++	0.115	0.0278	3.502e-05	0.7867	0.034862	0.00553992	0.0168932	---	---	LGI1(33632bp)	PDE6C(58583bp)
rs17106343	14	36654604	T	G	+++	0.4088	0.0988	3.504e-05	0.0142	0.029995	0.00156914	0.0382656	SLC25A21	intron	---	---
rs17106401	14	36668534	T	C	---	-0.4176	0.101	3.569e-05	0.9858	0.03217	0.00157071	0.0389739	SLC25A21	intron	---	---
rs9390677	6	149752190	T	C	---	-0.0987	0.0239	3.591e-05	0.6325	0.018597	0.242631	0.000898933	MAP3K7IP2	intron	---	---
rs1537373	9	22093341	T	G	---	-0.0975	0.0236	3.614e-05	0.4792	0.028681	9.21756e-05	0.135189	---	---	DMRTA1(343499bp)	MTAP(73825bp)
rs10738607	9	22078094	G	A	+++	0.0974	0.0236	3.62e-05	0.5166	0.030007	0.000138782	0.117484	---	---	DMRTA1(358746bp)	MTAP(58578bp)
rs9362281	6	64707428	T	C	+++	0.1038	0.0251	3.634e-05	0.3034	0.013913	0.0159677	0.0183958	---	---	AL109922.9-3(1033579bp)	RP11-69O18.1(81807bp)
rs13281986	8	88025725	G	A	---	-0.1808	0.0438	3.636e-05	0.0751	0.0037101	0.0489885	0.0206464	CNBD1	intron	---	---
rs13035044	2	194174531	G	A	+++	0.1776	0.043	3.678e-05	0.9208	0.13163	0.27748	3.85428e-05	---	---	AC068135.5(389491bp)	AC013456.8(1056814bp)
rs7333656	13	90064364	C	A	+++	0.0976	0.0237	3.703e-05	0.591	0.068077	0.00165013	0.0198248	---	---	MIRHG1(733711bp)	AL355799.12(167661bp)
rs1412834	9	22100131	T	C	---	-0.0985	0.0239	3.726e-05	0.46	0.020929	8.11965e-05	0.179579	---	---	DMRTA1(336709bp)	MTAP(80615bp)
rs4897125	6	149807901	G	A	---	-0.0982	0.0238	3.774e-05	0.6296	0.013247	0.274223	0.00113036	---	---	C6orf72(121333bp)	ZC3H12D(5584bp)
rs16896634	5	27353455	C	A	+++	0.2742	0.0665	3.78e-05	0.966	0.00046903	0.0409399	0.0831342	---	---	AC109472.4(1307066bp)	U6(205917bp)
rs6955348	7	99471321	T	G	+++	0.1353	0.0328	3.787e-05	0.8522	0.072657	0.0047571	0.00981314	ZKSCAN1	exon of ZKSCAN1-201(UTR)	---	---
rs12574737	11	42101562	T	C	---	-0.1454	0.0353	3.789e-05	0.1297	0.028227	0.005157	0.0219813	---	---	API5L1(1188547bp)	AC104387.5(1363831bp)
rs1004638	9	22105589	T	A	+++	0.0983	0.0239	3.801e-05	0.5406	0.020956	8.10455e-05	0.181994	---	---	DMRTA1(331251bp)	MTAP(86073bp)
rs4895789	6	149806347	T	C	---	-0.0981	0.0238	3.85e-05	0.6272	0.017307	0.229228	0.00114766	---	---	C6orf72(122887bp)	ZC3H12D(7138bp)
rs4319623	13	90068668	G	A	+++	0.0955	0.0232	3.87e-05	0.5837	0.065592	0.00185112	0.0201922	---	---	MIRHG1(729407bp)	AL355799.12(163357bp)
rs11036706	11	42107565	G	A	---	-0.1453	0.0353	3.927e-05	0.1297	0.027215	0.00481974	0.0246045	---	---	API5L1(1182544bp)	AC104387.5(1369834bp)
rs585022	6	149794997	T	C	+++	0.0979	0.0238	3.938e-05	0.3699	0.013929	0.259844	0.00122862	---	---	C6orf72(134237bp)	ZC3H12D(18488bp)
rs1537371	9	22089568	C	A	---	-0.0969	0.0236	3.956e-05	0.4786	0.028693	0.000100908	0.139631	---	---	DMRTA1(347272bp)	MTAP(70052bp)
rs17106410	14	36673337	T	C	+++	0.4161	0.1013	4.001e-05	0.0142	0.033792	0.00157115	0.0413171	SLC25A21	intron	---	---
rs1556516	9	22090176	G	C	---	-0.0968	0.0236	4.024e-05	0.4789	0.028689	0.000109222	0.138363	---	---	DMRTA1(346664bp)	MTAP(70660bp)
rs1993952	5	27356666	G	A	---	-0.2704	0.0659	4.065e-05	0.0339	0.00048016	0.0399876	0.0860709	---	---	AC109472.4(1303855bp)	U6(209128bp)
rs1993951	5	27356774	G	A	+++	0.27	0.0658	4.081e-05	0.966	0.00048055	0.039961	0.0861583	---	---	AC109472.4(1303747bp)	U6(209236bp)
rs7757616	6	64712492	C	A	---	-0.1033	0.0252	4.099e-05	0.6958	0.013691	0.0188831	0.0183928	---	---	AL109922.9-3(1028515bp)	RP11-69O18.1(86871bp)
rs16896657	5	27359503	T	C	+++	0.2683	0.0654	4.115e-05	0.9642	0.00024442	0.0460035	0.104278	---	---	AC109472.4(1301018bp)	U6(211965bp)
rs4558598	2	194157746	G	A	---	-0.1766	0.0431	4.126e-05	0.0791	0.11484	0.29204	5.23582e-05	---	---	AC068135.5(406276bp)	AC013456.8(1073599bp)
rs9353368	6	64706120	T	C	---	-0.1031	0.0252	4.155e-05	0.6967	0.013913	0.0189018	0.0183923	---	---	AL109922.9-3(1034887bp)	RP11-69O18.1(80499bp)
rs16896645	5	27357692	T	C	+++	0.2694	0.0657	4.157e-05	0.966	0.00048036	0.0399723	0.0869538	---	---	AC109472.4(1302829bp)	U6(210154bp)
rs2760319	1	3544484	G	A	++?	0.2248	0.0549	4.181e-05	0.8278	0.00060685	0.0244719	NA	WDR8	intron	---	---
rs1333042	9	22093813	G	A	+++	0.0969	0.0237	4.21e-05	0.5315	0.029873	9.89726e-05	0.145693	---	---	DMRTA1(343027bp)	MTAP(74297bp)
rs16896651	5	27358701	G	A	+++	0.2685	0.0656	4.229e-05	0.9661	0.00048058	0.0400265	0.0869233	---	---	AC109472.4(1301820bp)	U6(211163bp)
rs2180094	14	36670252	T	C	+++	0.4151	0.1014	4.26e-05	0.0136	0.037878	0.00156978	0.0391424	SLC25A21	intron	---	---
rs9556037	13	90076713	T	C	+++	0.0973	0.0238	4.326e-05	0.5706	0.073446	0.00190181	0.0197956	---	---	MIRHG1(721362bp)	AL355799.12(155312bp)
rs10511701	9	22102599	T	C	---	-0.0979	0.024	4.353e-05	0.4613	0.02072	0.00011764	0.177496	---	---	DMRTA1(334241bp)	MTAP(83083bp)
rs7859727	9	22092165	T	C	+++	0.0962	0.0235	4.38e-05	0.5171	0.028682	0.000141993	0.135768	---	---	DMRTA1(344675bp)	MTAP(72649bp)
rs7561862	2	194457759	T	C	+++	0.1695	0.0415	4.389e-05	0.9122	0.25029	0.128022	4.90505e-05	---	---	AC068135.5(106263bp)	AC013456.8(773586bp)
rs17106412	14	36676595	T	C	---	-0.4137	0.1014	4.507e-05	0.9858	0.033803	0.00156781	0.0464884	SLC25A21	intron	---	---
rs13383551	2	194457990	T	C	+++	0.1693	0.0415	4.516e-05	0.9123	0.25029	0.128022	5.09579e-05	---	---	AC068135.5(106032bp)	AC013456.8(773355bp)
rs11901390	2	45074881	T	C	---	-0.2414	0.0592	4.534e-05	0.9609	0.003206	0.561667	0.00126262	---	---	AC012354.8(2175bp)	SIX2(10973bp)
rs16896665	5	27359978	G	A	+++	0.2644	0.0648	4.546e-05	0.9662	0.00052738	0.0400317	0.0891548	---	---	AC109472.4(1300543bp)	U6(212440bp)
rs6714403	2	194458632	T	C	+++	0.1693	0.0415	4.55e-05	0.9123	0.25029	0.128022	5.14566e-05	---	---	AC068135.5(105390bp)	AC013456.8(772713bp)
rs10738610	9	22113766	C	A	+++	0.0965	0.0237	4.579e-05	0.5347	0.025831	0.000109927	0.160802	---	---	DMRTA1(323074bp)	MTAP(94250bp)
rs10757272	9	22078260	T	C	+++	0.0957	0.0235	4.703e-05	0.5159	0.030082	0.000234629	0.115467	---	---	DMRTA1(358580bp)	MTAP(58744bp)
rs17691614	9	76435693	G	A	---	-0.1144	0.0281	4.716e-05	0.2438	0.0001461	0.29463	0.0264429	RORB	intron	---	---
rs17106437	14	36678930	G	A	---	-0.4125	0.1014	4.743e-05	0.9858	0.033948	0.00156328	0.0485911	SLC25A21	intron	---	---
rs11746999	5	120524815	T	C	---	-0.1731	0.0425	4.751e-05	0.9142	0.01922	0.00323346	0.0504966	---	---	AC106806.2(455026bp)	AC008565.6(129965bp)
rs7748577	6	64659477	G	A	+++	0.1042	0.0256	4.757e-05	0.3064	2.23e-05	0.378402	0.0597452	---	---	AL109922.9-3(1081530bp)	RP11-69O18.1(33856bp)
rs12782014	10	20777894	T	C	+?+	0.4972	0.1223	4.791e-05	0.9859	0.0045924	NA	0.00332798	---	---	RP11-56H7.3(355334bp)	RP11-337N19.1(97859bp)
rs2146349	6	44633967	T	C	---	-0.1021	0.0251	4.799e-05	0.4239	0.052266	0.215112	0.00058429	---	---	RP11-491H9.2(539767bp)	CDC5L(108359bp)
rs7716845	5	27362470	T	C	---	-0.2939	0.0723	4.805e-05	0.0297	0.00085368	0.00919346	0.09214	---	---	AC109472.4(1298051bp)	U6(214932bp)
rs4947521	7	55730105	C	A	+++	0.153	0.0376	4.815e-05	0.7942	0.03102	0.160552	0.00102342	FKBP9L	intron	---	---
rs11744142	5	120524934	T	C	+++	0.1726	0.0425	4.889e-05	0.0856	0.019244	0.00327539	0.0508743	---	---	AC106806.2(454907bp)	AC008565.6(130084bp)
rs4953164	2	45063021	T	C	+++	0.2433	0.0599	4.892e-05	0.0386	0.021064	0.216343	0.00132538	---	---	AC012354.8(14035bp)	SIX2(22833bp)
rs1040888	9	14041013	G	A	---	-0.0944	0.0233	4.919e-05	0.5248	0.59413	0.0055223	0.000365787	---	---	RP11-280O24.1(17918bp)	RP11-284P20.4(9153bp)
rs7023849	9	14042050	G	C	+++	0.0945	0.0233	4.928e-05	0.475	0.59606	0.00548566	0.000365007	---	---	RP11-280O24.1(16881bp)	RP11-284P20.4(10190bp)
rs9888585	14	36681621	C	A	---	-0.4117	0.1014	4.932e-05	0.9858	0.03515	0.00155484	0.0489468	SLC25A21	intron	---	---
rs7090161	10	89874400	C	A	+++	0.2547	0.0628	4.974e-05	0.042	0.0027957	0.0417456	0.0408508	---	---	LIPJ(462099bp)	C10orf59(149201bp)
rs12959542	18	11040079	T	C	---	-0.1642	0.0405	4.979e-05	0.7313	0.23794	0.00103859	0.0312427	---	---	GNAL(639484bp)	NAPG(499708bp)
rs17109310	10	89877121	G	A	---	-0.2546	0.0628	5.042e-05	0.9579	0.0027934	0.0417948	0.0413559	---	---	LIPJ(459378bp)	C10orf59(146480bp)
rs9353364	6	64700830	T	A	---	-0.1019	0.0252	5.088e-05	0.6971	0.017304	0.0191778	0.0183939	---	---	AL109922.9-3(1040177bp)	RP11-69O18.1(75209bp)
rs1482451	6	64655045	G	A	---	-0.103	0.0254	5.142e-05	0.6944	2.1884e-05	0.373328	0.0645062	---	---	AL109922.9-3(1085962bp)	RP11-69O18.1(29424bp)
rs13015499	2	194041086	T	A	---	-0.1756	0.0434	5.18e-05	0.0795	0.18601	0.392644	1.3818e-05	---	---	AC068135.5(522936bp)	AC013456.8(1190259bp)
rs1333040	9	22073404	T	C	+++	0.0986	0.0244	5.198e-05	0.5968	0.01631	0.0263782	0.0162481	---	---	DMRTA1(363436bp)	MTAP(53888bp)
rs6113941	20	238257	G	A	+++	0.3641	0.09	5.249e-05	0.9675	0.013636	0.00546381	0.0534013	---	---	SOX12(15982bp)	ZCCHC3(9292bp)
rs10931601	2	194156532	T	C	---	-0.174	0.0431	5.373e-05	0.0792	0.11486	0.292377	7.68425e-05	---	---	AC068135.5(407490bp)	AC013456.8(1074813bp)
rs13216525	6	64528028	G	A	+++	0.1059	0.0262	5.377e-05	0.2688	0.00064745	0.109615	0.0429554	---	---	RP11-59D5__B.3(37013bp)	AL445677.1(2253bp)
rs17106483	14	36705866	T	C	---	-0.4072	0.1009	5.412e-05	0.9859	0.040792	0.00153478	0.0461181	SLC25A21	intron	---	---
rs3846563	5	27364436	G	A	---	-0.2625	0.065	5.42e-05	0.034	0.00048267	0.0405595	0.099211	---	---	AC109472.4(1296085bp)	U6(216898bp)
rs725760	2	194097419	T	C	---	-0.1748	0.0433	5.445e-05	0.078	0.091749	0.318363	9.9931e-05	---	---	AC068135.5(466603bp)	AC013456.8(1133926bp)
rs12153780	5	27365755	T	C	---	-0.2624	0.065	5.449e-05	0.034	0.00048212	0.0405943	0.0995416	---	---	AC109472.4(1294766bp)	U6(218217bp)
rs4977574	9	22088574	G	A	+++	0.0951	0.0236	5.449e-05	0.5167	0.028068	0.000192541	0.139273	---	---	DMRTA1(348266bp)	MTAP(69058bp)
rs8007988	14	36707042	T	C	+++	0.4073	0.1009	5.458e-05	0.0141	0.040741	0.00153785	0.0462111	SLC25A21	intron	---	---
rs17106486	14	36707726	G	A	---	-0.407	0.1009	5.49e-05	0.9859	0.040743	0.0015369	0.0467626	SLC25A21	intron	---	---
rs4367261	5	27365884	T	C	+++	0.262	0.065	5.494e-05	0.966	0.00048209	0.040795	0.0996934	---	---	AC109472.4(1294637bp)	U6(218346bp)
rs2581113	2	194154803	T	C	+++	0.1736	0.043	5.5e-05	0.9207	0.11483	0.291375	7.95475e-05	---	---	AC068135.5(409219bp)	AC013456.8(1076542bp)
rs1333046	9	22114123	T	A	---	-0.0957	0.0237	5.501e-05	0.4666	0.02674	0.000149548	0.161216	---	---	DMRTA1(322717bp)	MTAP(94607bp)
rs7149379	14	36712970	T	C	+++	0.4072	0.101	5.521e-05	0.0141	0.040516	0.00153973	0.0469722	---	---	AL079304.3(13225bp)	U6(260455bp)
rs6928883	6	64736777	T	C	---	-0.1026	0.0254	5.525e-05	0.6963	0.014307	0.0192383	0.0227399	---	---	AL109922.9-3(1004230bp)	RP11-69O18.1(111156bp)
rs1382909	5	27369462	C	A	+++	0.2619	0.0649	5.529e-05	0.966	0.00048357	0.0408186	0.0999477	---	---	AC109472.4(1291059bp)	U6(221924bp)
rs4900688	14	36713268	T	C	+++	0.4071	0.101	5.552e-05	0.0141	0.040516	0.00153973	0.0472232	---	---	AL079304.3(12927bp)	U6(260157bp)
rs34502	5	27369539	C	A	+++	0.2618	0.0649	5.553e-05	0.966	0.00048358	0.0408096	0.100194	---	---	AC109472.4(1290982bp)	U6(222001bp)
rs2581115	2	194149808	G	C	---	-0.1736	0.0431	5.56e-05	0.0793	0.11474	0.293434	8.04937e-05	---	---	AC068135.5(414214bp)	AC013456.8(1081537bp)
rs2170542	6	64734370	C	A	---	-0.1014	0.0252	5.582e-05	0.6967	0.015104	0.0189342	0.0225355	---	---	AL109922.9-3(1006637bp)	RP11-69O18.1(108749bp)
rs2891168	9	22088619	G	A	+++	0.0948	0.0235	5.623e-05	0.5171	0.027861	0.000211505	0.140332	---	---	DMRTA1(348221bp)	MTAP(69103bp)
rs9353407	6	64735968	T	C	+++	0.1017	0.0252	5.632e-05	0.3031	0.014995	0.0190431	0.0227562	---	---	AL109922.9-3(1005039bp)	RP11-69O18.1(110347bp)
rs13014424	2	194148739	C	A	+++	0.1733	0.043	5.632e-05	0.9206	0.11474	0.292265	8.20932e-05	---	---	AC068135.5(415283bp)	AC013456.8(1082606bp)
rs10447310	6	64708100	G	A	+++	0.1016	0.0252	5.651e-05	0.3116	0.015958	0.0171394	0.0232117	---	---	AL109922.9-3(1032907bp)	RP11-69O18.1(82479bp)
rs9359685	6	64709461	G	A	+++	0.1015	0.0252	5.655e-05	0.3116	0.015955	0.0171584	0.0232081	---	---	AL109922.9-3(1031546bp)	RP11-69O18.1(83840bp)
rs7071618	10	89874401	T	G	+++	0.2528	0.0628	5.736e-05	0.0418	0.0027957	0.0484111	0.040912	---	---	LIPJ(462098bp)	C10orf59(149200bp)
rs6756970	2	7252864	T	C	---	-0.1117	0.0278	5.743e-05	0.2271	0.027683	0.328774	0.000544366	---	---	AC068600.5-1(381559bp)	AC010904.13(129466bp)
rs12992756	2	194145510	T	G	---	-0.1732	0.0431	5.745e-05	0.0793	0.11476	0.293657	8.46092e-05	---	---	AC068135.5(418512bp)	AC013456.8(1085835bp)
rs1338819	6	65175614	G	A	++?	0.1451	0.0361	5.822e-05	0.2765	0.030259	0.00022584	NA	---	---	AL109922.9-3(565393bp)	AL356454.15(184131bp)
rs7145914	14	36765116	T	C	+++	0.4109	0.1022	5.834e-05	0.0137	0.031132	0.00184602	0.0570054	MIPOL1	intron	---	---
rs10756527	9	14037491	T	C	---	-0.0928	0.0231	5.858e-05	0.5197	0.54957	0.00687658	0.000450677	---	---	RP11-280O24.1(21440bp)	RP11-284P20.4(5631bp)
rs10944026	6	64551316	T	A	---	-0.105	0.0261	5.863e-05	0.7298	0.00060119	0.131351	0.0415811	AL445677.1	intron	---	---
rs3768917	2	45088439	G	C	---	-0.2535	0.0631	5.907e-05	0.9649	0.00305	0.343884	0.00481805	SIX2	intron	---	---
rs10483487	14	36642969	G	A	---	-0.4094	0.1019	5.908e-05	0.986	0.045352	0.00162192	0.043348	SLC25A21	intron	---	---
rs10756528	9	14037554	T	C	---	-0.0927	0.0231	5.916e-05	0.5196	0.55245	0.00687974	0.000445386	---	---	RP11-280O24.1(21377bp)	RP11-284P20.4(5694bp)
rs17106510	14	36784082	T	G	+++	0.4132	0.1029	5.921e-05	0.0136	0.032425	0.00184379	0.0563881	MIPOL1	intron	---	---
rs12188151	5	27375679	G	A	---	-0.261	0.065	5.944e-05	0.0339	0.00048838	0.043177	0.100849	---	---	AC109472.4(1284842bp)	U6(228141bp)
rs9362319	6	64731368	G	A	---	-0.101	0.0252	5.971e-05	0.6964	0.01647	0.0189397	0.0223652	---	---	AL109922.9-3(1009639bp)	RP11-69O18.1(105747bp)
rs4906577	14	36637037	G	A	+++	0.4097	0.1022	6.147e-05	0.0144	0.046664	0.00163985	0.043461	SLC25A21	intron	---	---
rs11676526	2	47246452	G	C	+++	0.1643	0.041	6.212e-05	0.9051	0.0076701	0.103955	0.0105931	CALM2	intron	---	---
rs4850263	2	131361594	G	A	+++	0.1472	0.0368	6.238e-05	0.8865	0.16886	0.0653555	0.000582101	ARHGEF4	intron	---	---
rs4850261	2	131361436	G	A	+++	0.1472	0.0368	6.256e-05	0.8865	0.16908	0.065582	0.000581022	ARHGEF4	intron	---	---
rs634180	6	64688408	G	A	---	-0.1013	0.0253	6.282e-05	0.699	0.012791	0.0326042	0.0190648	---	---	AL109922.9-3(1052599bp)	RP11-69O18.1(62787bp)
rs10519595	4	142424965	G	A	+++	0.1019	0.0255	6.317e-05	0.3514	0.00032895	0.155107	0.0647155	---	---	IL15(352239bp)	AC097504.3(13413bp)
rs2200723	11	42155556	G	C	+++	0.1404	0.0351	6.459e-05	0.8716	0.016608	0.00834475	0.0431982	---	---	API5L1(1134553bp)	AC104387.5(1417825bp)
rs1227069	10	73135039	T	C	+?+	0.2772	0.0694	6.506e-05	0.9269	0.0003133	NA	0.0222446	CDH23	intron	---	---
rs1010886	4	37644620	T	C	---	-0.0929	0.0233	6.588e-05	0.4431	0.34682	0.0699804	0.000126249	TBC1D1,AC021106.6	intron	---	---
rs1016380	6	64695024	C	A	---	-0.1009	0.0253	6.692e-05	0.6982	0.014092	0.0316246	0.0191799	---	---	AL109922.9-3(1045983bp)	RP11-69O18.1(69403bp)
rs1333048	9	22115347	C	A	+++	0.0939	0.0236	6.714e-05	0.5257	0.021679	0.000381452	0.147041	---	---	DMRTA1(321493bp)	MTAP(95831bp)
rs1000679	6	64695337	T	C	---	-0.1008	0.0253	6.722e-05	0.6983	0.014131	0.031596	0.0192505	---	---	AL109922.9-3(1045670bp)	RP11-69O18.1(69716bp)
rs7701855	5	27361967	T	C	+++	0.2628	0.0659	6.729e-05	0.9672	0.00048236	0.0589139	0.0913694	---	---	AC109472.4(1298554bp)	U6(214429bp)
rs10997439	10	68338852	T	C	---	-0.317	0.0796	6.806e-05	0.0435	0.26611	0.000123462	0.184731	CTNNA3	intron	---	---
rs17106466	14	36687779	C	A	+++	0.404	0.1015	6.861e-05	0.0141	0.041396	0.00153609	0.0568066	SLC25A21	intron	---	---
rs2581101	2	194114844	G	A	+++	0.1709	0.043	6.895e-05	0.9205	0.11807	0.315502	9.00952e-05	---	---	AC068135.5(449178bp)	AC013456.8(1116501bp)
rs7143753	14	36703557	G	A	---	-0.4032	0.1014	6.981e-05	0.9859	0.040933	0.00153413	0.058758	SLC25A21	intron	---	---
rs7143172	14	36703216	T	G	+++	0.4031	0.1015	7.095e-05	0.014	0.040955	0.00153595	0.0592264	SLC25A21	intron	---	---
rs7520729	1	112592631	G	A	---	-0.0969	0.0244	7.114e-05	0.6021	0.056625	0.153293	0.000992287	---	---	RP5-965F6.1(114795bp)	AL445426.20(52882bp)
rs6441929	3	45899795	G	A	---	-0.1227	0.0309	7.116e-05	0.1671	0.072042	0.11	0.00107998	---	---	CCR9(3228bp)	FYCO1(34605bp)
rs7818026	8	121498857	C	A	---	-0.277	0.0698	7.166e-05	0.0301	0.0075951	0.0119243	0.0484602	MRPL13	intron	---	---
rs11036748	11	42153929	T	G	---	-0.1392	0.0351	7.241e-05	0.1302	0.020436	0.00757586	0.0431427	---	---	API5L1(1136180bp)	AC104387.5(1416198bp)
rs10931627	2	194459091	G	C	---	-0.1657	0.0418	7.307e-05	0.087	0.25029	0.128102	9.79581e-05	---	---	AC068135.5(104931bp)	AC013456.8(772254bp)
rs7758250	6	64700378	T	G	+++	0.1001	0.0252	7.318e-05	0.3117	0.014131	0.0364714	0.0187288	---	---	AL109922.9-3(1040629bp)	RP11-69O18.1(74757bp)
rs551022	1	243603976	C	A	?++	0.5724	0.1445	7.436e-05	0.9596	NA	0.00200357	0.0124951	KIF26B	intron	---	---
rs642049	6	65104158	T	C	--?	-0.139	0.0351	7.436e-05	0.7162	0.026083	0.000526392	NA	---	---	AL109922.9-3(636849bp)	AL356454.15(255587bp)
rs10143711	14	33320620	G	A	+++	0.1288	0.0325	7.444e-05	0.8411	0.20737	0.364277	3.60358e-05	NPAS3	intron	---	---
rs12203537	6	64716315	G	C	---	-0.1013	0.0256	7.467e-05	0.7032	0.012537	0.0180098	0.0343221	---	---	AL109922.9-3(1024692bp)	RP11-69O18.1(90694bp)
rs593039	6	65140792	T	G	--?	-0.1389	0.0351	7.474e-05	0.7162	0.026199	0.00052627	NA	---	---	AL109922.9-3(600215bp)	AL356454.15(218953bp)
rs992465	11	42154747	G	A	---	-0.1391	0.0351	7.533e-05	0.1297	0.020121	0.00816069	0.043146	---	---	API5L1(1135362bp)	AC104387.5(1417016bp)
rs727410	11	42155460	C	A	+++	0.1391	0.0351	7.608e-05	0.8707	0.020057	0.00834475	0.0431617	---	---	API5L1(1134649bp)	AC104387.5(1417729bp)
rs1436195	4	178103961	G	A	+++	0.6677	0.1688	7.623e-05	0.9878	0.11012	0.058213	0.00193878	---	---	AC097518.2-1(235621bp)	AGA(484957bp)
rs10058813	5	27423142	T	G	---	-0.2542	0.0643	7.655e-05	0.034	0.00052625	0.073293	0.0766066	---	---	AC109472.4(1237379bp)	U6(275604bp)
rs972373	11	42157065	T	C	+++	0.139	0.0352	7.668e-05	0.8707	0.020061	0.00835108	0.0434484	---	---	API5L1(1133044bp)	AC104387.5(1419334bp)
rs2220423	11	42155795	G	A	---	-0.1391	0.0352	7.671e-05	0.1292	0.020067	0.0083564	0.0432904	---	---	API5L1(1134314bp)	AC104387.5(1418064bp)
rs10051936	5	27423051	C	A	---	-0.2542	0.0643	7.676e-05	0.034	0.00052625	0.073293	0.0767678	---	---	AC109472.4(1237470bp)	U6(275513bp)
rs4756692	11	42158645	T	G	---	-0.139	0.0352	7.729e-05	0.1292	0.02006	0.00837087	0.0435416	---	---	API5L1(1131464bp)	AC104387.5(1420914bp)
rs7140725	14	36690505	T	C	---	-0.3969	0.1004	7.753e-05	0.9861	0.044757	0.00152895	0.0575	SLC25A21	intron	---	---
rs8038110	15	53601123	T	G	--?	-0.1965	0.0497	7.79e-05	0.121	0.0012294	0.0210531	NA	---	---	TEX9(843813bp)	PYGO1(23061bp)
rs6441931	3	45903734	G	A	---	-0.1226	0.031	7.791e-05	0.1663	0.073173	0.111733	0.00118526	CCR9	intron	---	---
rs6549415	3	72005241	G	A	+++	0.1393	0.0353	7.853e-05	0.8762	0.017026	0.00938965	0.0452054	---	---	AC105265.4(213539bp)	AC096970.2-1(45930bp)
rs7073759	10	87668519	G	A	---	-0.1462	0.037	7.859e-05	0.8897	0.0010369	0.0974569	0.0453809	GRID1	intron	---	---
rs5015755	7	99851338	T	G	---	-0.1304	0.033	7.892e-05	0.185	0.17556	0.00439637	0.00883408	ZCWPW1	intron	---	---
rs2581102	2	194107477	G	A	---	-0.1698	0.043	7.932e-05	0.0793	0.12709	0.316558	9.64738e-05	---	---	AC068135.5(456545bp)	AC013456.8(1123868bp)
rs11116628	12	83765839	T	C	+++	0.2532	0.0642	7.944e-05	0.9193	0.021842	0.22327	0.00062043	---	---	LRRIQ1(188391bp)	SLC6A15(11563bp)
rs2286486	3	45902745	T	C	+++	0.1216	0.0308	7.968e-05	0.8329	0.075291	0.109412	0.00117437	---	---	CCR9(278bp)	FYCO1(31655bp)
rs1499620	3	174142592	G	A	---	-0.0962	0.0244	8.009e-05	0.6475	0.0032465	0.537408	0.00270438	SPATA16	intron	---	---
rs10837782	11	42128259	T	G	+++	0.1101	0.0279	8.065e-05	0.7718	0.0981	0.0325728	0.00328109	---	---	API5L1(1161850bp)	AC104387.5(1390528bp)
rs2719156	2	194106551	G	A	+++	0.1695	0.043	8.075e-05	0.9207	0.12837	0.315896	9.68814e-05	---	---	AC068135.5(457471bp)	AC013456.8(1124794bp)
rs1482445	6	64737876	T	C	+++	0.1129	0.0286	8.084e-05	0.2568	0.011531	0.013865	0.0458161	---	---	AL109922.9-3(1003131bp)	RP11-69O18.1(112255bp)
rs4284625	16	81683892	G	C	+++	0.1152	0.0292	8.185e-05	0.7958	0.028685	0.136635	0.00276153	CDH13	intron	---	---
rs11036743	11	42148153	G	A	+++	0.1357	0.0345	8.337e-05	0.8661	0.022949	0.00444342	0.0596281	---	---	API5L1(1141956bp)	AC104387.5(1410422bp)
rs10437591	11	42132128	T	C	---	-0.1153	0.0293	8.382e-05	0.2006	0.17228	0.0156124	0.00317753	---	---	API5L1(1157981bp)	AC104387.5(1394397bp)
rs13052466	21	19106233	T	G	+?+	0.7734	0.1967	8.452e-05	0.9832	0.018112	NA	0.00164109	---	---	PPIAL3(45691bp)	CHODL(544672bp)
rs2583269	12	102890607	T	A	---	-0.3456	0.0879	8.453e-05	0.0191	0.03955	0.0771642	0.00408028	TDG	intron	---	---
rs16841327	2	139333003	T	C	---	-0.1557	0.0396	8.459e-05	0.0918	0.045135	0.064048	0.00440302	---	---	SNORA72(652461bp)	7SK(4603bp)
rs7129158	11	42148437	G	A	+++	0.1356	0.0345	8.476e-05	0.8661	0.022949	0.00455563	0.05962	---	---	API5L1(1141672bp)	AC104387.5(1410706bp)
rs16896732	5	27408397	T	C	+++	0.2529	0.0644	8.654e-05	0.966	0.00052834	0.07344	0.0850257	---	---	AC109472.4(1252124bp)	U6(260859bp)
rs596677	6	65098673	T	C	++?	0.1386	0.0353	8.714e-05	0.2824	0.026451	0.000603182	NA	---	---	AL109922.9-3(642334bp)	AL356454.15(261072bp)
rs9344974	6	65082871	C	A	++?	0.1386	0.0353	8.715e-05	0.2824	0.026453	0.000602852	NA	---	---	AL109922.9-3(658136bp)	AL356454.15(276874bp)
rs612568	6	65139764	G	A	++?	0.1386	0.0353	8.762e-05	0.2825	0.026582	0.000602321	NA	---	---	AL109922.9-3(601243bp)	AL356454.15(219981bp)
rs683901	6	65139302	C	A	++?	0.1386	0.0353	8.762e-05	0.2825	0.026582	0.000602321	NA	---	---	AL109922.9-3(601705bp)	AL356454.15(220443bp)
rs992466	11	42155009	T	C	+++	0.1377	0.0351	8.807e-05	0.8707	0.020077	0.0102749	0.0431518	---	---	API5L1(1135100bp)	AC104387.5(1417278bp)
rs6985660	8	121528070	T	G	---	-0.2759	0.0704	8.899e-05	0.0302	0.0097233	0.0119217	0.0482273	MTBP	intron	---	---
rs10115714	9	16448658	G	C	---	-0.1612	0.0412	9.164e-05	0.0881	0.00051636	0.690812	0.0101341	BNC2	intron	---	---
rs2057160	6	65026254	G	A	++?	0.1375	0.0351	9.175e-05	0.2829	0.030867	0.000529242	NA	---	---	AL109922.9-3(714753bp)	AL356454.15(333491bp)
rs7762174	6	64748548	T	C	--?	-0.1302	0.0333	9.329e-05	0.6469	0.041265	0.000356476	NA	---	---	AL109922.9-3(992459bp)	RP11-69O18.1(122927bp)
rs7716017	5	27407227	T	C	+++	0.2525	0.0646	9.361e-05	0.966	0.00052943	0.07344	0.0915072	---	---	AC109472.4(1253294bp)	U6(259689bp)
rs16936408	11	42162604	G	A	+++	0.1379	0.0353	9.368e-05	0.8716	0.018793	0.0117161	0.0435163	---	---	API5L1(1127505bp)	AC104387.5(1424873bp)
rs1011340	11	42174140	C	A	+++	0.1377	0.0353	9.38e-05	0.8719	0.018783	0.0117544	0.0435565	---	---	API5L1(1115969bp)	AC104387.5(1436409bp)
rs7970992	12	128593540	T	C	---	-0.1272	0.0326	9.481e-05	0.8472	0.20383	0.0169561	0.00257565	TMEM132D	intron	---	---
rs10501283	11	42120880	G	A	+++	0.1171	0.03	9.527e-05	0.8123	0.1698	0.0155668	0.00367383	---	---	API5L1(1169229bp)	AC104387.5(1383149bp)
rs3829387	13	28047693	C	A	---	-0.1406	0.036	9.551e-05	0.2032	0.00043124	0.0289883	0.168217	---	---	RP11-57H24.1(23277bp)	SLC46A3(124527bp)
rs11014147	10	24877697	T	C	+++	0.0896	0.023	9.588e-05	0.5301	0.010688	0.493338	0.00155741	---	---	5S_rRNA(91404bp)	KIAA1217(919bp)
rs1387041	11	42121758	G	A	---	-0.1171	0.03	9.632e-05	0.1877	0.16978	0.0156295	0.00369927	---	---	API5L1(1168351bp)	AC104387.5(1384027bp)
rs2719161	2	194121719	T	C	+++	0.159	0.0408	9.634e-05	0.8867	0.24003	0.270698	4.29198e-05	---	---	AC068135.5(442303bp)	AC013456.8(1109626bp)
rs9651610	11	42122085	C	A	---	-0.1171	0.03	9.649e-05	0.1877	0.16979	0.0156362	0.003705	---	---	API5L1(1168024bp)	AC104387.5(1384354bp)
rs12225203	11	42123863	G	C	---	-0.117	0.03	9.672e-05	0.1877	0.16977	0.0156415	0.00371504	---	---	API5L1(1166246bp)	AC104387.5(1386132bp)
rs754848	2	139342259	T	C	+++	0.155	0.0397	9.687e-05	0.9084	0.052163	0.0639807	0.00440196	---	---	SNORA72(643205bp)	SPOPL(294992bp)
rs1488621	11	42125050	G	A	---	-0.117	0.03	9.691e-05	0.1877	0.16977	0.0156309	0.00372574	---	---	API5L1(1165059bp)	AC104387.5(1387319bp)
rs6941864	6	64711732	C	A	+++	0.0972	0.025	9.83e-05	0.317	0.021087	0.0171214	0.0306307	---	---	AL109922.9-3(1029275bp)	RP11-69O18.1(86111bp)
